# Supplementary material for: Genetic Mapping of Quantitative Trait Loci Underlying Flowering Time in Chrysanthemum (Chrysanthemum morifolium)
Source: PLoS One. 2013 Dec 11;8(12):e83023. doi: 10.1371/journal.pone.0083023 (PMC3859611; doi:10.1371/journal.pone.0083023)
Supplement: Table S1 — Correlations between flowering time traits investigated in this study and other traits. Days from transplanting to squaring (DS), coloring (DC), initial flowering (DIF), full flowering (DFF) and inflorescence wilting (DW). (XLS) [file pone.0083023.s001.xls]

## Sheet: Sheet1
Correlations
		Plant height	Plant width	Leaf length	Leaf width	Internode length	Flower neck length	Layer number of ray floret	Ray floret number	Ray floret length	Ray floret width	Tubular floret number	Flower center diameter	Flower diameter
DS	Pearson Correlation	0.213013	0.156888	0.162251	0.173928	0.0990051	0.00810094	0.0134999	-0.120464	0.0224234	0.0355857	0.197705	0.0338804	0.0316499
	Sig. (2-tailed)	0.0109218	0.0622416	0.0537116	0.0384455	0.241102	0.923773	0.87331	0.153289	0.791104	0.674165	0.0183525	0.688952	0.708469
	N	142	142	142	142	142	142	142	142	142	142	142	142	142
DC	Pearson Correlation	0.109509	0.146333	0.0939748	0.150753	0.0571633	-0.0755186	0.0430873	-0.115463	-0.0219007	-0.0141894	0.123859	-0.0201953	-0.0170654
	Sig. (2-tailed)	0.194519	0.0822621	0.265964	0.0733254	0.499224	0.371734	0.610652	0.171211	0.795866	0.866897	0.141949	0.811453	0.840249
	N	142	142	142	142	142	142	142	142	142	142	142	142	142
DIF	Pearson Correlation	0.215043	0.19623	0.126007	0.209931	0.0861798	-0.00297542	0.0411695	-0.0961264	-0.0113557	-0.036309	0.132255	-0.00583055	0.00621809
	Sig. (2-tailed)	0.0101692	0.0192589	0.135115	0.0121584	0.307836	0.971966	0.62664	0.255124	0.893302	0.667931	0.116654	0.945097	0.941454
	N	142	142	142	142	142	142	142	142	142	142	142	142	142
DFF	Pearson Correlation	0.20902	0.165554	0.153562	0.224597	0.0886758	-0.0584806	0.0110719	-0.125178	-0.000383945	-0.0467492	0.103505	0.0259806	0.00443362
	Sig. (2-tailed)	0.0125467	0.048956	0.0680657	0.00720648	0.293983	0.489371	0.895954	0.137723	0.996382	0.580634	0.220275	0.758912	0.958237
	N	142	142	142	142	142	142	142	142	142	142	142	142	142
DW	Pearson Correlation	0.264745	0.205186	0.165146	0.239357	0.0777021	0.0351128	0.0473942	-0.092937	0.0197503	-0.0197025	0.131606	0.0333045	0.039296
	Sig. (2-tailed)	0.00145294	0.0143019	0.0495241	0.00411932	0.358026	0.678254	0.575418	0.271303	0.815532	0.815971	0.118477	0.693972	0.642428
	N	142	142	142	142	142	142	142	142	142	142	142	142	142
**	Correlation is significant at the 0.01 level (2-tailed).
*	Correlation is significant at the 0.05 level (2-tailed).
DS, DC, DIF, DFF, DW indicate the number of days to squaring (DS), to coloring (DC), to initial flowering (DIF), to full flowering (DFF) and to wilting (DW) from transplanting
